# Supplementary material for: Aplp1 interacts with Lag3 to facilitate transmission of pathologic α-synuclein
Source: Nat Commun. 2024 May 31;15:4663. doi: 10.1038/s41467-024-49016-3 (PMC11143359; doi:10.1038/s41467-024-49016-3)
Supplement: Supplementary file 4 — Source Data [file 41467_2024_49016_MOESM4_ESM.xlsx]

## Sheet: Figure 1
Figure 1b
FL	ΔE1	ΔGFLD	ΔCuBD	7aa-Ax7	Δ7aa	ΔAcD+E2	ΔJMR	ΔICD	GFP	None
92.9487	-9.61539	41.6667	110.897	41.6667	41.6667	80.1282	3.20513	64.7436	3.20513	0.641024
105.769	-4.48718	75	59.6154	41.6667	33.9744	92.9487	5.76923	72.4359	0.641023	5.76923
101.923	1.92308	78.8461	63.4615	25	44.2308	75	21.1538	40.3846	-5.76923	5.76923
Figure 1d
Aplp1	Aplp1(E1)-Aplp2	Aplp1(E1)-App	Aplp2	App
107	30	16	-9	-17
102	28	15	-11	-16
107	49	15	-10	12
Figure 1f
FL	ΔD1	Δ7aa	Δ7aa-A×7	ΔICD	None	GFP
100.3	0.600601	3.003	30.03	53.8539	1.6016	1.4014
100.501	0.600601	3.4034	35.6356	56.2563	1.4014	0.800801
98.7988	0.300301	2.4024	35.4354	52.2523	2.1021	2.1021

## Sheet: Figure 2
Figure 2a	WT				WT+Aplp1				Aplp1-/-				Aplp1-/-+Aplp1
baseline	0	0	0	0	0	0.00978571	0	-	0	0	0	0	0	0	0	0
10	0.594444	0.061	0	0	0.640167	2.71407	2.46933	-	0.198111	0.1509	0.0137	0	0.764143	1.9205	0.0391429	0.274375
20	1.84422	2.42356	1.5775	6.0815	8.55033	11.1894	10.3337	-	0.274333	0.8231	0.1097	0	2.64543	2.4695	2.05771	0.85725
30	6.06611	5.62433	6.96138	10.4025	13.5575	16.9704	14.2663	-	1.24989	2.5378	1.5639	0.4345	6.52557	10.974	7.58386	6.84162
40	9.28211	6.35567	11.2483	10.3108	20.1875	26.4158	14.6773	-	1.88989	6.9135	4.4718	3.54333	9.602	12.483	15.344	14.7805
50	11.2177	10.1358	12.5345	11.1797	26.0862	24.8286	21.0337	-	4.37411	7.2977	7.668	8.59617	12.7964	12.7575	22.8297	17.4724
60	14.7083	11.0502	16.0835	18.2212	26.7947	25.9944	17.741	-	5.18211	9.4788	8.8477	5.44117	20.3801	21.262	14.3249	15.295
Figure 2c
WT	WT+Aplp1	Aplp1-/-	Aplp1-/-+Aplp1
106.598	124.124	68.5731	154.195
92.5037	146.728	89.1125	143.967
100.899	112.297	69.694	136.875
Figure 2d
WT	WT+Aplp1	Aplp1-/-	Aplp1-/-+Aplp1
101.309	630.138	48.3027	731.861
97.2765	663.003	47.3107	767.492
101.515	716.724	59.786	702.193
Figure 2e
Control	FL	ΔE1	ΔAcD+E2	ΔICD	App	Aplp2
8.69861	92.1154	8.44036	93.6112	114.287	13.9615	11.2468
10.9408	103.188	9.3236	75.876	107.681	6.42771	6.34907
9.42389	104.175	7.15767	88.1579	109.367	7.17647	12.9409
Figure 2f
APLP1	APLP1(E1)-APLP2	APLP1(E1)-APP	GFP
83.7767	25.5539	25.6124	30.1396
108.721	26.789	26.314	32.6858
107.503	25.3315	17.6579	23.2959
Figure 2h
WT	WT+Aplp1	Aplp1-/-	Aplp1-/-+Aplp1
67.4818	257.437	19.2591	337.083
71.4214	293.672	19.56	289.084
79.9313	306.765	21.4622	271.355
-	328.881	17.3619	290.662
Figure 2j
WT	WT+ Aplp1	Aplp1-/-	Aplp1-/- + Aplp1
111.277	132.489	75.1533	117.868
87.7573	123.559	64.4187	94.202
87.6278	113.156	58.508	107.103
Figure 2k
WT	WT+ Aplp1	Aplp1-/-	Aplp1-/- + Aplp1
92.2724	150.381	65.1652	140.209
106.612	145.419	76.2803	122.665
90.6151	120.107	50.3553	112.097

## Sheet: Figure 3
Figure 3i
APLP1	APLP1(mut9)
110.837	5.21274
96.0604	24.4908
94.1021	30.0915

## Sheet: Figure 4
Figure 4a	WT			ΔAplp1			ΔLag3			Δ(Aplp1+Lag3)
1	0.036491	0.030877	0.15719	-0.305959	-0.0336836	0.078595	-0.0701741	-0.0126313	0.137541	-0.255434	-0.00280696	0.0168418
4	0.944544	0.305959	0.839283	-1.14805	-0.892615	0.204908	-0.642795	-2.35317	-0.524903	0.618936	-0.979631	-0.247013
8	0.24982	0.303152	1.32489	-0.348064	-0.15719	1.10033	-0.526306	-0.553908	0.245609	-0.819634	-2.16136	0.00701741
16	1.96628	2.00979	0.986648	0.213329	0.494026	-0.666654	0.924895	1.31647	0.167014	1.43296	1.44559	0.109472
32	10.8377	6.10725	6.17532	6.54865	2.60323	2.37189	5.75428	2.95784	-0.799985	8.7437	3.02801	2.15996
63	31.845	30.2801	33.4066	14.5274	12.1359	16.0802	21.6782	18.1835	24.6896	27.7609	28.4009	30.2142
125	72.2906	65.0977	77.3529	31.0984	18.4909	31.3664	34.3194	30.7311	42.8287	47.9444	43.3522	54.3934
250	69.9468	75.7249	74.3326	23.0017	23.5939	23.8395	31.1292	23.7062	30.078	53.4643	52.7845	49.3722
500	92.6486	92.4109	89.7359	13.3827	4.80552	14.4025	29.7768	42.1522	37.8154	44.1695	47.2693	44.5437
1000	100.002	99.2838	100.714	20.2831	11.2882	27.0269	27.4928	39.1165	24.5539	42.7543	38.1817	35.6185
Figure 4b
+Aplp1	+Lag3	+Aplp1+Lag3
56.3484	60.2599	159.205
48.5255	38.6004	163.142
51.7927	44.4731	198.892
Figure 4d
WT	Aplp1-/-	Lag3-/-	Aplp1-/-/Lag3-/-
103.419	53.2712	48.3091	28.4851
101.665	66.6184	66.1855	39.5773
94.9155	55.9828	74.8204	25.2032
Figure 4e
Lag3	Lag3+Aplp1	Lag3+Aplp1(mut9)
92.5395	222.696	104.443
93.0789	207.647	129.702
114.382	202.919	131.098
Figure 4g
PBS	mIgG	410C9
128.594	70.4886	13.8719
80.9285	60.2259	11.558
90.4772	78.6091	24.8985
Figure 4i
WT	mIgG	410C9	Lag3-/-
0.983745	0.737602	0.315425	0.42845
1.02273	0.621034	0.31699	0.417215
0.993526	0.779931	0.348413	0.479501
Figure 4k
mIgG	410C9
87.3612	25.9726
103.214	45.3215
103.236	20.4528
Figure 4l
mIgG	410C9
94.0383	31.9947
131.989	37.5284
125.994	60.2075

## Sheet: Figure 5
Figure 5b
WT	Aplp1-/-	Lag3-/-	Aplp1-/-/Lag3-/-
93.1688	75.5298	59.3543	30.8037
101.996	67.2088	64.1973	28.9333
103.128	80.2478	53.8946	25.1943
Figure 5d
+Aplp1	+Lag3	+Aplp1+Lag3
44.9401	56.5083	155.089
44.0479	57.8042	132.436
35.7137	60.9858	151.14
Figure 5g
WT-WT-WT	WT-Aplp1-/--WT	WT-Lag3-/--WT	WT-Aplp1-/-/Lag3-/--WT
90.1503	119.462	75.3956	95.8465
124.644	126.582	105.894	125.356
85.2057	118.117	90.981	99.6044
Figure 5h
WT-WT-WT	WT-Aplp1-/--WT	WT-Lag3-/--WT	WT-Aplp1-/-/Lag3-/--WT
112.175	28.0979	13.3076	0
97.1311	23.8308	14.6095	0
90.6943	24.7377	19.8891	0
Figure 5i
WT-WT-WT	WT-Aplp1-/--WT	WT-Lag3-/--WT	WT-Aplp1-/-/Lag3-/--WT
110.121	1.16223	4.0678	0
146.877	3.48668	0	24.9879
43.0024	3.71775	16.4165	0
Figure 5k
PBS				PFF
WT	Aplp1-/-	Lag3-/-	Aplp1-/-/Lag3-/-	WT	Aplp1-/-	Lag3-/-	Aplp1-/-/Lag3-/-
3.57143	4.54545	4.7619	0.714286	39.6825	26.1538	23.0159	13.7931
5	3.33333	4.3956	1.76991	44.4444	24.8227	20	14.5985
3.87597	2.10526	2.77778	0.763359	39.2308	27.4809	22.3776	12.5984

## Sheet: Figure 6
Figure 6b	WT							APLP1-/-							APLP1-/-LAG3-/-
PBS	4795	4924	4878	5184	5423	5363	4965	4975	5012	5151	5031	5182	4719	4669	5321	5042	4973	4852	4931	4859	5214
PFF	2128	2277	2362	2447	2302	2683	2010	3538	3247	3091	3358	3069	3046	2900	4445	4973	5016	5026	4940	5037	5116
PBS	3731	4482	4060	3823	4338	4038	3845	3983	4630	4431	3704	3759	3858	3689	4312	4042	3973	3852	4231	4149	3931
PFF	1913	2085	2128	2149	2049	2350	1883	3300	2943	2808	3025	2915	3407	3178	4245	3973	3916	3526	3940	4037	3316
Figure 6c
WT	APLP1-/-	APLP1-/-LAG3-/-	WT	APLP1-/-	APLP1-/-LAG3-/-
312.69	259.2	414.27	177.59	207.33	211.64
264.54	220.24	256.81	155.11	190.69	255.86
252.41	264.34	282.91	161.94	254.97	209.21
289.82	258.08	346.59	73.33	214.61	268.45
341.25	591.33	315.44	155.13	254.17	494.17
526.88	350.49	295.16	46.47	112.33	419.53
367.81	346.25	348.82	67.31	201.21	356.52
305.61	328.5	369.82	141.73	163.33	308.72
Figure 6e
WT	Aplp1-/-	Aplp1-/-Lag3-/-
23.5	7.54	1.93
17.8	6.42	2.17
15.4	5.19	0.75
12.5	8.62	0.93
25.1	7.33	1.29
27.6	5.44	1.52
Figure 6h
WT							Aplp1-/-						Aplp1-/-/Lag3-/-
1	9.6	8.3	5.7	6.9	8.5	10.2	2.3	1.5	3.9	5.7	6.3	0	2.9	1.7	2.8	0	0	7.8
2	75.3	83.2	101.5	106.6	111.9	121.5	51.7	38.2	49.6	62.3	42.1	33.5	19.2	10.3	8.2	6.4	8.5	13.2
3	9.2	8.6	12.4	5.6	4.7	9.2	2.4	2.7	3.6	3.5	2.6	2.5	1.8	2.1	2.5	1.9	3.7	2.6
4	83.6	123.3	112.4	101.2	88.2	91.3	30.5	21.5	25.4	35.1	20.4	19.3	5.4	1.5	2.4	9.4	9.5	5.3
5	6.9	7	8.3	6.7	10.8	8.4	5.3	5.2	6.1	6.7	2.3	1.5	2.7	2.1	3.4	1.6	1.3	2
6	84.2	85.4	113.3	129.1	111.7	76.3	23.14	19.33	22.47	21.14	18.36	19.35	5.31	3.47	3.45	4.53	2.16	1.44
7	5.3	4.2	3.7	2.5	2.1	3.6	3.1	1.8	1.5	2	2.7	1.5	1.7	1.4	3	2.4	1.8	1.6
8	88.1	86.5	93.4	114.4	116.5	101.1	45.67	35.13	19.42	15.36	37.14	31.55	4.14	1.38	8.85	6.15	2.19	3.89
Figure 6i
WT
PBS	13.33	7.67	11.67	13.67	6.67	6.67	11.33	8	5	10	8.33	7.67	11.33
PFF	30	23.33	34.33	31.33	26.33	22	13.67	10.67	25.89	35.67	34.66	36.09	23.05
Aplp-/-
PBS	8	8.33	6.67	6.67	6.67	3.33	6.33	7.67	10.3	6	8	8.33	6.67
PFF	11	11.7	16.33	20.67	11	25	15.33	14.33	12.67	22.33	19.33	18	37
Aplp-/-/Lag3-/-
PBS	8	9.33	8.33	6.33	11.67	8	8.33	-	-	-	-	-	-
PFF	7.33	13	12	14.33	8	8.67	10	-	-	-	-	-	-
Figure 6j
WT
PBS	45	48	53	52	45	55	57	42	45	53
PFF	25	24	37	18	18	27	33	36	21	25
Aplp-/-
PBS	53	47	51	45	42	52	53	47	45	44
PFF	33	37	25	29	41	44	45	37	42	43
Aplp-/-/Lag3-/-
PBS	53	46	61	42	50	42	53	51	48	49
PFF	48	43	42	40	46	45	48	52	45	44

## Sheet: Figure 7
Figure 7b
Nissl
PBS		PFF
mIgG	410C9	mIgG	410C9
4600	5299.33	2974.67	4340
5650	4674.67	3300	5500
4424.67	4350	4099.33	4833.33
6300	4800	3900	4633.33
4466.67	5200	-	4400
TH
PBS		PFF
mIgG	410C9	mIgG	410C9
4200	4474.67	2424.67	3666.67
5000	4274.67	2850	4100
4791.33	5183.33	3324.67	4200
5633.33	4800	3100	4066.67
4266.67	-	2827.33	4000
Figure 7c
PBS		PFF
mIgG	410C9	mIgG	410C9
490.008	686.282	139.617	323.237
582.884	548.905	138.367	453.246
415.083	344.784	36.713	693.871
556.831	511.208	-	393.872
Figure 7d
PBS		PFF
mIgG	410C9	mIgG	410C9
4	3	11	5
1	1	24	5
2	3	11	7
2	3	10	9
1	1	22	5
3	3	23	7
3	8	22	6
4	1	8	6
-	-	-	8
Figure 7e
PBS		PFF
mIgG	410C9	mIgG	410C9
8	7	21	14
9	6	37	13
7	12	22	19
6	13	18	18
8	5	30	13
13	12	32	13
11	12	31	12
6	9	18	14
-	-	-	17
Figure 7f
PBS		PFF
mIgG	410C9	mIgG	410C9
136.5	126.5	101	85
112	148	92	100
115	88	97	122
131	131	74	97.5
134	96	82	136
161	159	81	146
123	171	95	154
95	102	75.5	114.5
-	-	-	141
Figure 7g
PBS		PFF
mIgG	410C9	mIgG	410C9
207	220	167	163.5
206	166	174	237.5
224	217	168	244
161	199	140	200
256	181	162	245
229	252	144	274
190	194	160	229
254	142	167.5	169.5
-	-	-	206

## Sheet: Figure S1
Figure S1a
Binding
α-Syn monomer equivalent (nM)	α-Syn-biotin mono			α-Syn-biotin PFFs
0	0.00863691	0.010393	0.00595801	0.00680503	0.00526471	0.0410185	0.00741197	0.0100531
15.6	0.0114265	0.0184492	0.00615166	0.0512174	0.0334103	0.069351
31.3	0.0110974	0.00548867	0.00810407	0.0745991	0.0758645	0.0665761
62.5	0.00937953	0.0465654	0.00495727	0.140558	0.105978	0.177875
125	0.00779975	0.00783391	0.00563421	0.197122	0.220081	0.213708
250	0.0101522	0.00569098	0.0117305	0.546167	0.549828	0.551696
500	0.00563445	0.0179322	0.0193677	0.798862	0.777205	0.685917
1000	0.00553197	0.0109824	0.000384178	0.980094	1.06882	1.02538
2000	0.010189	0.0136096	0.00583941	1.43159	1.21879	1.04809
3000	0.00736626	0.00831456	0.0110974	1.11224	1.14889	1.0232
K curve
Bound α-syn-biotin	α-Syn-biotin monomer	α-Syn-biotin PFF
0.0032494	2.59952e-05
0.00329295	1.31718e-05
0.00489825	9.7965e-06
0.00343245	3.43245e-06
0.00494645	2.47323e-06
0.0032592	1.0864e-06
0.00760932		0.000975554
0.0175895		0.00112754
0.0290873		0.000929305
0.0359542		0.000575267
0.078311		0.000626488
0.194978		0.000779911
0.32758		0.000655159
0.3868		0.0003868
0.437494		0.000218747
0.415693		0.000138564
Figure S1b
Conc.	β-amyloid-biotin PFF			β-amyloid-biotin Mono
0	0.000501642	0.00100328	0.00150493	0	0	0
16	0	0	0.00150493	0	0.00200657	0
32	0	0	0	0	0	0
63	0	0.000501642	0.00246261	0	0	0
125	0	0	0	0.00693178	0	0
250	0	0.000501642	0	0.000501642	0.0263134	0
500	0.00446917	0.0223459	0.0134075	0	0.00296425	0
1000	0.110635	0.0739237	0.383072	0.00497081	0.0144108	0.00296425
2000	0.762176	0.786985	1.03311	0	0	0
3000	0.967074	0.984449	1.04848	0.0103977	0	0

## Sheet: Figure S3
Figure S3c
NeuN+	NeuN+	Lag3+	Lag3+	NeuN+Lag3+	NeuN+Lag3+	% ratio of NeuN+Lag3+/NeuN+
WT	Lag3-/-	WT	Lag3-/-	WT	Lag3-/-	WT	Lag3-/-
65.1667	58.5	58.1667	4.5	42.1667	2.66667	64.8267	4.49924
78	77.6667	54	5.83333	41.5	2.33333	54.0024	2.68838
94.6667	86.8333	52.8333	7.83333	39.8333	4.33333	42.2379	4.94171
Figure S3d
WT	Lag3-/-	WT	Lag3-/-	WT	Lag3-/-	WT	Lag3-/-
66.3333	66.1667	44.5	6.83333	28.8333	2.66667	43.4497	3.93386
58.8333	67.1667	35.3333	5.5	26.6667	2.66667	45.6115	4.04485
51.1667	46.8333	35	5.83333	26.1667	1.5	52.5294	3.51214
Figure S3e
WT	Lag3-/-	WT	Lag3-/-	WT	Lag3-/-	WT	Lag3-/-
31.3333	32	35.3333	4.16667	17.6667	2.83333	57.6264	8.74661
31.1667	31.5	34.5	2.5	19	1.33333	61.4025	3.8364
40.1667	28.3333	31.8333	3	21	0.833333	52.4548	2.45601
Figure S3f
WT	Lag3-/-	WT	Lag3-/-	WT	Lag3-/-	WT	Lag3-/-
64.1667	61.1667	34.8333	6	28.6667	3.33333	46.1423	5.41463
56.3333	54	33.8333	5.16667	30.1667	3.5	54.5731	6.4858
68	65.3333	39.3333	7	31.1667	4.16667	49.4925	6.54697

## Sheet: Figure S4
Figure S4b
VMB neuron
Wild type	Lag3 Ko
9.606	0
8.611	0
13.861	1.3
14.726	0.98
9.923	-
Figure S4c
VMB microglia
Wild type	Lag3 Ko
77.586	2.326
71.429	2.941
67.647	3.333
91.892	0
88.636	-
Figure S4e
Cortex neuron
Wild type	Lag3 Ko
11.8357	0
8.20896	0
6.34518	0
10.3275	0
10.2389	-
Figure S4f
Cortex microglia
Wild type	Lag3 Ko
86.4865	0
75	4.44444
70.8333	0
91.6667	0
82.8571	-

[truncated: 5 more sheets: Figure S5, Figure S6, Figure S7, Figure S8, Figure S9]
